# Supplementary material for: Ultrafine Jujube Powder Enhances the Infiltration of Immune Cells during Anti-PD-L1 Treatment against Murine Colon Adenocarcinoma
Source: Cancers (Basel). 2021 Aug 7;13(16):3987. doi: 10.3390/cancers13163987 (PMC8394940; doi:10.3390/cancers13163987)
Supplement: Supplementary file 1 [file cancers-13-03987-s001.zip]

Archive with 1 entries (1 files):
- cancers-1264168-supplementary.pdf
